# Supplementary material for: Exploring Biocontrol of Unwanted Fungi by Autochthonous Debaryomyces hansenii Strains Isolated from Dry Meat Products
Source: J Fungi (Basel). 2022 Aug 19;8(8):873. doi: 10.3390/jof8080873 (PMC9410373; doi:10.3390/jof8080873)
Supplement: Supplementary file 1 [file jof-08-00873-s001.zip]

Archive with 1 entries (1 files):
- jof-1828367-supplementary.pdf
